# Supplementary material for: In Vitro Degradation and Photoactivated Antibacterial Activity of a Hemin-CaP Microsphere-Loaded Coating on Pure Magnesium
Source: J Funct Biomater. 2022 Dec 26;14(1):15. doi: 10.3390/jfb14010015 (PMC9861195; doi:10.3390/jfb14010015)
Supplement: Supplementary file 1 [file jfb-14-00015-s001.zip]

Archive with 1 entries (1 files):
- jfb-2106435-supplementary.pdf
